# Supplementary material for: Plants Used for Treating Hypertension Among Ethnic Groups in Northern Thailand
Source: Plants (Basel). 2025 Mar 30;14(7):1066. doi: 10.3390/plants14071066 (PMC11991033; doi:10.3390/plants14071066)
Supplement: Supplementary file 1 [file plants-14-01066-s001.zip]

Archive with 1 entries (1 files):
- plants-3487228-supplementary.pdf
